# Supplementary material for: Transcatheter aortic valve replacement before to breast cancer management: case report and literature review
Source: Eur Heart J Case Rep. 2024 Sep 3;8(9):ytae475. doi: 10.1093/ehjcr/ytae475 (PMC11407282; doi:10.1093/ehjcr/ytae475)
Supplement: ytae475_Supplementary_Data [file ytae475_supplementary_data.zip]

Archive with 2 entries (2 files):
- Video 1-2.mp4
- video 2-2.mp4
